# Supplementary material for: Toward New Epidemiological Landscapes of Trypanosoma cruzi (Kinetoplastida, Trypanosomatidae) Transmission under Future Human-Modified Land Cover and Climatic Change in Mexico
Source: Trop Med Infect Dis. 2022 Sep 2;7(9):221. doi: 10.3390/tropicalmed7090221 (PMC9503189; doi:10.3390/tropicalmed7090221)
Supplement: Supplementary file 1 [file tropicalmed-07-00221-s001.zip]

Archive with 1 entries (1 files):
- tropicalmed-1836522-supplementary.pdf
